# Supplementary material for: In Silico Structural Modeling and Analysis of Interactions of Tremellomycetes Cytochrome P450 Monooxygenases CYP51s with Substrates and Azoles
Source: Int J Mol Sci. 2021 Jul 22;22(15):7811. doi: 10.3390/ijms22157811 (PMC8346148; doi:10.3390/ijms22157811)
Supplement: Supplementary file 1 [file ijms-22-07811-s001.zip]

Archive with 3 entries (2 files):
- Supplementary Information/
- Supplementary Information/Supplementary Dataset 1.pdf
- Supplementary Information/Supplementary Information.pdf
